# Supplementary material for: Effects and Safe Inclusion of Narbonne Vetch (Vicia narbonensis) in Rainbow Trout (Oncorhynchus mykiss) Diets: Towards a More Sustainable Aquaculture
Source: Animals (Basel). 2020 Nov 21;10(11):2175. doi: 10.3390/ani10112175 (PMC7700202; doi:10.3390/ani10112175)
Supplement: Supplementary file 1 [file animals-10-02175-s001.zip]

Archive with 3 entries (3 files):
- Supplementary figure S1-983085.docx
- Supplementary figure S2-983085.docx
- Supplementary table S1-983085.docx
